# Supplementary material for: Diversity and Antimicrobial Resistance Genotypes in Non-Typhoidal Salmonella Isolates from Poultry Farms in Uganda
Source: Int J Environ Res Public Health. 2018 Feb 13;15(2):324. doi: 10.3390/ijerph15020324 (PMC5858393; doi:10.3390/ijerph15020324)
Supplement: Supplementary file 1 [file ijerph-15-00324-s001.zip]

Archive with 3 entries (3 files):
- ijerph-257722-sup.Table S1.pdf
- ijerph-257722-Figure S2.pdf
- ijerph-257722-sup.Figure S1.pdf
